# Supplementary material for: Is online learning during the COVID-19 pandemic associated with increased burnout in medical learners?: A medical school’s experience
Source: PLoS One. 2023 May 5;18(5):e0285402. doi: 10.1371/journal.pone.0285402 (PMC10162515; doi:10.1371/journal.pone.0285402)
Supplement: S1 Data — (XLSX) [file pone.0285402.s001.xlsx]

## Sheet: Raw Data
Mindfulness		Resilience		Self-Compassion		Emotional Exhaustion		Depersonalization + Cynicism		Personal Efficacy + Achievement
Online Learners	In-Person Learners	Online Learners	In-Person Learners	Online Learners	In-Person Learners	Online Learners	In-Person Learners	Online Learners	In-Person Learners	Online Learners	In-Person Learners
29	32	3.17	4.17	2		5.2	2.6	4	1.4	3.7	4.6
27	28	3.5	2.83	3.18	3.17	2.4	3.8	0.2	3.4	5.8	3.9
34	36	3.67	4	1.64	1.83	5.4	1.1	4.6	1.2	4.3	4.6
25	47	2.5	4.5	2.91	4.17	5	0.8	3.6	0.2	4.3	5.4
23	29	2.5	2.17	3.09	4.83	4.4	4	2.4	3.4	3.3	3.5
30	30	3.5	3	2.91	2.92	4	5.9	3.6	3.6	5.2	2.5
27	33	4.17	4	3.18	2.25	4.2	4	2.2	1.2	5.8	5.3
27	32	3.67	4.67	4	2.42	3.4	2.5	1.8	0.4	5	5.4
32	23	3.33	3.17	3.18	2.5	3.4	3.6	2.6	1.8	4.2	3
33	38	3.17	4.17	3.27	2.5	5	4	2.6	3	5.5	4.5
34	26	2.5	3.5	2.09	2.92	4.6	2.9	3	0.6	4.8	5.4
27	26	3	2.17	2.55	2	2.4	3.6	0.2	2.2	4.5	4.1
22	31	2	2.83	2.45	3.17	6	1.6	1.2	1.2	5	4.3
43	21	4	1.67	2.64	2.92	5	5.1	2.2	2.6	4	4.8
25	42	4	5	3.55	2.67	3.2	0.9	3.4	4.2	4.7	5.9
28	42	2.5	3.67	2.91	4.25	5.4	2.1	4.6	0.4	4	5.6
36	25	3.5	3.17	3.73	3.83	2.6	2	2	0	6	3.7
36	37	2.83	4	3.18	2.17	4.6	2.1	4	0.6	4.2	5.1
30	27	4.5	3.33	3.82	3.17	5.2	4.4	4	3.2	4.2	4
33	38	4	3.83	2.55	2.67	6	1.4	6	0.8	3	5.5
43	39	4.33	3.67	4.36	4.5	3.4	3.6	0.2	1.8	4.7	5
28	34	3.83	3.83	2	2.42	6	2.6	0.4	3.4	3.7	5
25	33	3	2.83	2.09	3.5	5.2	3.3	4.4	1.4	3	5.8
31	28	3.67	3.67	3.18	3.33	4.4	3.6	2.2	0.8	3.5	4.4
32	28	3.17	3.83	2.27	2.42	6	3.3	5.4	2.8	2.5	5.3
25	31	2.33	3.33	1.64	2.83	6	3.3	5.2	2.4	3.2	3.3
18	29	2	3	1.73	2.33	6	2.1	5.2	3.2	3.8	4.8
33	31	3.33	4	3.27	3.17	5.6	2.6	1	0.8	4.8	5
27	32	2.83	4.17	2.27	2.5	5.8	2.6	3.8	0.8	3.2	5.1
32	35	4.67	3.17	2.45	2.42	5.6	1.9	4	1.2	4.7	3.5
33	30	3	3.17	3.82	2.75	0.8	3.1	1	0.4	4.3	5.8
42	36	3.83	2.83	3.64	2.92	3	1.4	0	1.4	4.7	5
26	37	2.5	4	3.18	3.5	4.2		3.6		5.2
31		3.5		2.64		5		2.2		5.5
34		3.67		3.73		4.6		1.8		4.8
44		4.5		3.55		1.4		0.8		5.5
38		4		3.18		3.4		2.2		5.2
46		5		2.36		3.2		2.6		5.3
38		4		4.27		1.2		0.4		5.3
33		2.83		2.64		3.6		1.2		4.3
28		3.83		2.91		4.6		3.2		5
